# Supplementary material for: Giardia duodenalis MIF induces host intestinal damage via CD74 receptor mediated NLRP3 inflammasome activation
Source: PLoS Negl Trop Dis. 2026 Feb 2;20(2):e0013968. doi: 10.1371/journal.pntd.0013968 (PMC12880751; doi:10.1371/journal.pntd.0013968)
Supplement: S1 Data — (XLSX) [file pntd.0013968.s004.xlsx]

## Sheet: Fig1
Fig1C.The detection of D-dopachrome tautomerase activity of rGdMIF
NC	1	2	3	4	5	6	7	8	9	10	11	12	13	14	15
	0.214	0.214	0.214	0.213	0.213	0.213	0.212	0.212	0.211	0.21	0.21	0.209	0.209	0.208	0.208
	0.215	0.214	0.214	0.213	0.213	0.212	0.212	0.211	0.21	0.21	0.209	0.209	0.208	0.208	0.208
	0.215	0.214	0.214	0.213	0.213	0.212	0.212	0.211	0.211	0.21	0.209	0.209	0.209	0.208	0.207
rGdMIF	1	2	3	4	5	6	7	8	9	10	11	12	13	14	15
	0.225	0.22	0.217	0.214	0.212	0.21	0.208	0.206	0.204	0.201	0.2	0.198	0.197	0.196	0.195
	0.224	0.22	0.217	0.214	0.211	0.209	0.208	0.205	0.203	0.2	0.199	0.197	0.196	0.195	0.193
	0.226	0.222	0.219	0.216	0.213	0.211	0.209	0.207	0.205	0.201	0.201	0.199	0.197	0.196	0.194

## Sheet: Fig2
Fig2A. the mRNA expression levels of NODs in PMϕs were measured by qPCR assays
	Control			0.1 μg/mL			0.5 μg/mL			1 μg/mL			Gd
NOD1	1	1	1	1.25701	2.86791	2.23457	2.20381	3.20428	2	3.05252	4.22807	2.75108	1.8025	3.05252	2.41162
NOD2	1	1	1	32.2226	56.8859	8.9383	16.2233	48.1679	28.443	71.5064	48.1679	50.5626	9.38268	12.996	56.8859
NLRP1	1	1	1	0.004776	0.080772	0.011281	0.017098	0.014279	0.017579	0.132127	0.011359	0.075363	0.05366	0.044811	0.033726
NLRP3	1	1	1	320.146	533.742	337.794	702.352	634.73	478.583	1770.75	2724.08	2702.35	1184.45	1177.29	1992
NLRP6	1	1	1	1.8025	5.38893	0.76313	1.55833	2.08493	3.24901	7.46426	0.972655	8.75435	3.43426	1.95884	3.68075
NLRC4	1	1	1	0.590496	0.558644	0.598739	0.773782	0.852635	0.586417	1.31039	0.752623	0.888843	0.535887	0.514057	0.687771
NLRC5	1	1	1	0.659754	0.646176	0.125869	0.598739	0.732043	0.632878	0.795536	0.864537	0.784584	0.138696	0.111878	0.768438
Fig2C. NLRP3/GAPDH gray value
Control	His	0.1μg/mL	0.5μg/mL	1μg/mL	Gd
0.279538	0.28263	0.498595	0.529978	0.709707	0.550575
0.24377	0.246544	0.546511	0.994668	1.04789	0.884922
0.264391	0.288851	0.497846	0.901712	0.920696	0.891068
Fig2D. IL-1β/GAPDH gray value
Control	His	0.1μg/mL	0.5μg/mL	1μg/mL	Gd
0.0296619	0.0304869	0.0298634	0.127586	0.718963	0.698835
0.0995741	0.0929784	0.58334	0.628824	0.665555	0.963524
0.107997	0.108933	0.531396	0.570058	0.584771	0.970216
Fig2E. GSDMD-NL/GAPDH gray value
Control	His	0.1μg/mL	0.5μg/mL	1μg/mL	Gd
0.0220185	0.0280348	0.0402682	0.91968	0.943144	0.878068
0.0330071	0.0324282	0.0345861	0.550449	0.742056	1.08749
0.0357993	0.0379929	0.0315064	0.719973	1.01853	1.09504
Fig2G. NLRP3/GAPDH gray value
Control	His	6h	12h	24h	Gd
0.226897	0.231984	0.445683	0.657287	0.851896	0.845602
0.0747166	0.0805014	0.371827	0.848371	0.967206	0.747176
0.0863796	0.0921374	0.426559	0.958047	1.05503	0.81185
Fig2H. IL-1β/GAPDH gray value
Control	His	6h	12h	24h	Gd
0.201921	0.219735	0.242404	0.944574	1.04606	1.04928
0.07607	0.071976	0.13369	0.174499	0.616271	0.923935
0.0879443	0.0823797	0.153368	0.197058	0.672227	1.00391
Fig2I. GSDMD-NL/GAPDH gray value
Control	His	6h	12h	24h	Gd
0.0380853	0.0402042	0.0401521	0.485612	0.729668	0.695716
0.0349319	0.02326	0.0157082	0.819314	0.877219	0.821195
0.0277125	0.0266221	0.0180204	0.925234	0.956869	0.892276
Fig2J. Cell death was detected by LDH assay
His	0.1μg/mL	0.5μg/mL	1μg/mL	Gd
12.1774	17.2182	27.4988	33.2121	44.7039
11.6261	13.7242	24.8735	32.4941	46.6653
6.89304	14.3721	24.4544	32.2607	49.8191
Fig2K. Cell death was detected by LDH assay
His	6 h	12 h	24 h	Gd
12.2947	18.0876	32.2342	36.9879	56.0535
12.5744	18.7213	31.9876	36.2615	44.1313
8.87443	15.7326	27.6958	32.5434	48.0358
Fig2L. The presence of NLPR3 signals in x% of the cells in each image was performed using Image J software
Control	His	rGdMIF	Gd
0	0	57	50
0	0	61	70
0	0	55	87

## Sheet: Fig3
Fig3B. CD74/GAPDH gray value
Control	His	0.1μg/mL	0.5μg/mL	1μg/mL	Gd
0.332881	0.408651	0.44814	0.635355	1.11276	1.0821
0.283444	0.310678	0.332226	0.80181	0.799436	0.860661
0.319672	0.223147	0.208044	0.930776	0.858437	1.02353
Fig3C. CD74/GAPDH gray value
Control	His	6h	12h	24h	Gd
0.258246	0.258819	0.311477	0.886595	0.827881	0.955527
0.282845	0.318242	0.707356	0.942137	0.995441	0.890829
0.388955	0.409571	0.693502	0.877605	0.914914	0.79804

## Sheet: Fig4
Fig4B. CD74/GAPDH gray value
Control	His	rGdMIF	liposomes	sicontrol	siCD74	liposomes	sicontrol	siCD74	Gd
0.425635	0.395193	1.10494	0.497862	0.521449	0.384788	0.815529	1.12865	0.322189	0.819124
0.451575	0.461595	1.10902	0.453556	0.533924	0.301159	1.02237	1.20699	0.29421
0.534837	0.423552	1.35546	0.572162	0.535539	0.312333	1.20162	1.34804	0.339723	1.20694
Fig4C. NLRP3/GAPDH gray value
Control	His	rGdMIF	liposomes	sicontrol	siCD74	liposomes	sicontrol	siCD74	Gd
0.0923511	0.112599	1.31918	0.129146	0.13703	0.129974	1.29555	1.17483	0.562878	1.39474
0.0835528	0.101423	0.988519	0.119857	0.109633	0.110819	1.02163	0.934433	0.345804	0.921078
0.110098	0.0988841	1.41825	0.0934528	0.0909182	0.103955	1.39257	1.39944	0.551532	1.12348
Fig4D. IL-1β/GAPDH gray value
Control	His	rGdMIF	liposomes	sicontrol	siCD74	liposomes	sicontrol	siCD74	Gd
0.163477	0.171839	1.11417	0.207612	0.202163	0.175099	1.0273	1.11704	0.787581	1.15061
0.147902	0.154784	0.834897	0.158014	0.161745	0.149295	0.810097	0.888474	0.48385	0.915041
0.194892	0.150909	1.19784	0.150232	0.134134	0.140047	1.10423	1.09507	0.607393	1.27982
Fig4E. The presence of NLPR3 signals in x% of the cells in each image was performed using Image J software
Control	His	rGdMIF	sicontrol	siCD74	Gd
0	0	57	68	11	91
0	1	67	64	23	74
0	0	59	63	17	67
Fig4G. GSDMD-NL/GAPDH gray value
Control	His	rGdMIF	liposomes	sicontrol	siCD74	liposomes	sicontrol	siCD74	Gd
0.0194975	0.0243018	0.819386	0.0144339	0.0227068	0.0214834	0.827706	0.781695	0.2864	1.19993
0.0478835	0.0567274	0.76325	0.0593824	0.0591339	0.0608765	0.824364	0.829727	0.302107	0.726974
Fig4H. Cell death was detected by LDH assay
His	rGdMIF	liposomes	sicontrol	siCD74	liposomes	sicontrol	siCD74	Gd
7.41124	32.3482	8.26451	8.21843	8.41183	32.3564	35.2616	21.3662	52.3148
5.88197	32.9672	6.97451	6.85211	6.78476	34.7153	33.0277	23.4406	51.5288
4.49381	29.6755	6.92574	6.01147	6.52284	30.4761	33.0035	21.2366	45.3915

## Sheet: Fig5
Fig5B. P-IκB/GAPDH gray value
Control	His	0.1μg/mL	0.5μg/mL	1μg/mL	Gd
0.17684	0.206312	0.44317	0.514283	0.923429	1.00614
0.441493	0.428538	0.580836	0.812841	0.999166	0.793062
0.147589	0.154639	0.31627	0.4107	0.78749	0.588834
Fig5C. P-P65/GAPDH gray value
Control	His	0.1μg/mL	0.5μg/mL	1μg/mL	Gd
0.259866	0.36074	0.561499	0.565924	1.0355	1.02234
0.593193	0.618151	0.776037	0.981579	0.905512	0.90097
0.387948	0.385342	0.755257	0.819398	0.943496	1.25012
Fig5D. Correlation analysis between CD74,P-IκB,NLRP3,IL-1β and GSDMD
	P-IκB	CD74	NLRP3	IL-1β	GSDMD-NL
P-IκB	1
CD74	0.826435	1
NLRP3	0.732834	0.921244	1
IL-1β	0.909777	0.903744	0.87288	1
GSDMD-NL	0.82119	0.999706	0.914654	0.898817	1
Fig5F. CD74/GAPDH gray value
Control	His	rGdMIF	liposomes	sicontrol	siCD74	liposomes	sicontrol	siCD74	Gd
0.538639	0.578464	1.03324	0.522526	0.532879	0.233395	1.0322	0.92884	0.2593	0.909184
0.234873	0.20752	1.16908	0.228245	0.207371	0.180398	1.14044	1.24943	0.208164	0.988344
0.560206	0.474037	1.05492	0.498114	0.539716	0.332107	1.0745	1.03002	0.304902	1.0885
Fig5G. P-IκB/GAPDH gray value
Control	His	rGdMIF	liposomes	sicontrol	siCD74	liposomes	sicontrol	siCD74	Gd
0.162734	0.19946	0.819632	0.335468	0.328048	0.279065	0.742378	0.839944	0.485243	0.964295
0.25906	0.282462	1.16913	0.290679	0.334235	0.261689	1.27428	1.30188	0.486222	1.29679
0.16925	0.163453	0.836831	0.319795	0.332257	0.279379	0.920943	1.01769	0.487661	1.15448
Fig5H. P-P65/GAPDH gray value
Control	His	rGdMIF	liposomes	sicontrol	siCD74	liposomes	sicontrol	siCD74	Gd
0.074116	0.0807725	0.838214	0.07471	0.0812862	0.0605475	0.714073	0.868437	0.305633	0.991542
0.0770835	0.0661912	0.943756	0.0712196	0.0823292	0.0606156	0.981677	1.05221	0.307156	1.18711
0.182749	0.205257	1.31623	0.300528	0.267473	0.249683	1.3384	1.36699	0.301373	0.709133
Fig5J. P-IκB/GAPDH gray value
Control	rGdMIF	BAY11-7082	BAY11-7082+rGdMIF
0.0425677	0.848705	0.0400552	0.0380358
0.104166	0.957924	0.108359	0.109715
0.11955	1.14075	0.114337	0.120909
Fig5K. NLRP3/GAPDH gray value
Control	rGdMIF	BAY11-7082	BAY11-7082+rGdMIF
0.200405	1.05021	0.262277	0.379471
0.109485	0.849789	0.082803	0.720751
0.228729	0.963981	0.25663	0.692993
Fig5L. IL-1β/GAPDH gray value
Control	rGdMIF	BAY11-7082	BAY11-7082+rGdMIF
0.0908	0.876299	0.518302	0.597322
0.130834	1.30459	0.268458	0.391729
0.135295	0.836004	0.626682	0.855591
Fig5M. GSDMD-NL/GAPDH gray value
Control	rGdMIF	BAY11-7082	BAY11-7082+rGdMIF
0.087074	1.15986	0.134893	0.408447
0.16506	1.55485	0.192872	0.110589
0.379375	1.27199	0.387768	0.458264
Fig5N. The presence of NLPR3 signals in x% of the cells in each image was performed using Image J software
Control	rGdMIF	BAY11-7082	BAY11-7082+rGdMIF
0	66	0	9
0	63	0	5
0	58	0	8
Fig5O. Cell death was detected by LDH assay
rGdMIF	BAY11-7082	BAY11-7082+rGdMIF
32.0741	8.2327	22.8714
28.2135	7.25723	17.0151
33.2383	9.21694	21.5287

## Sheet: Fig6
Fig6A. The mRNA expression levels of cytokins were detected by qPCR
	Control			0.1 μg/mL			0.5 μg/mL			1 μg/mL			Gd
IL-6	1	1	1	99.7331	124.5	101.125	165.421	187.403	249	203.657	229.126	278.204	107.635	138.141	114.563
IL-10	1	1	1	11.0809	19.8353	15.455	27.0958	46.2057	42.5179	34.0598	45.8866	37.5307	10.8528	20.2521	13.2691
IL-12	1	1	1	9.7942	25.1403	20.4202	72.5012	84.5554	73.3566	106.148	92.7895	124.595	91.0644	101.24	86.669
IL-18	1	1	1	1.02874	1.18234	0.85314	1.58951	1.59445	1.82881	1.92284	2.58603	2.62024	1.85509	1.85322	1.62841
TNF-α	1	1	1	13.8326	16.4498	11.3137	24.761	24.2515	15.8895	34.7755	32	26.7228	26.5382	27.8576	11.0809
IFN-γ	1	1	1	24.761	52.7098	50.9143	97.6806	153.277	184.823	168.897	181.019	215.269	28.2465	58.892	44.0173
IL-1β	1	1	1	68.1197	67.6492	59.3016	130.69	94.3532	109.896	186.108	140.07	147.033	82.7106	79.8932	64.8934
CCL20	1	1	1	121.095	224.411	82.1393	203.657	413.001	157.587	367.092	210.839	141.044	112.986	177.294	76.6386
CXCL2	1	1	1	1.21419	1.11729	1.93187	2.12874	0.895025	1.27456	1.04247	1.51572	3.73213	1.08674	1.23114	1.82766
Fig6B. The secretion levels of IL-6 was detected by ELISA
Control	His	rGdMIF	liposomes	sicontrol	siCD74	Gd
35.1985	53.1714	297.471	351.785	319.074	116.612	304.3
32.6498	48.388	274.358	259.199	265.807	54.2071	209.906
33.602	44.689	258.258	230.376	251.225	98.8042	218.048
Fig6C. The secretion levels of IL-12 was detected by ELISA
Control	His	rGdMIF	liposomes	sicontrol	siCD74	Gd
50.209	66.298	838.57	677.68	565.057	227.188	500.701
50.209	82.387	1015.55	774.214	902.926	323.722	677.68
18.031	34.12	581.146	613.324	645.502	243.277	484.612
Fig6D. The secretion levels of TNF-α was detected by ELISA
Control	His	rGdMIF	liposomes	sicontrol	siCD74	Gd
29.7987	51.4241	732.89	1011.17	933.179	335.731	803.035
18.3184	61.7637	1152.48	1031.02	991.458	315.844	785.192
86.9689	117.509	839.308	699.088	715.88	270.073	618.51
Fig6E. The secretion levels of IL-1β was detected by ELISA
Control	His	rGdMIF	liposomes	sicontrol	siCD74	Gd
55.03	81.104	498.288	563.473	706.88	237.548	1632.51
94.141	68.067	537.399	550.436	693.843	328.807	1645.54
81.104	107.178	667.769	576.51	824.213	315.77	1828.06
Fig6F. The secretion levels of IL-18 was detected by ELISA
Control	His	rGdMIF	liposomes	sicontrol	siCD74	Gd
15.0328	16.3842	108.048	124.553	125.085	38.0682	94.0682
10.5825	10.029	95.0865	102.55	102.084	30.5256	78.0985
16.9582	17.0059	162.084	168.068	159.587	42.0995	88.5219

## Sheet: Fig7
Fig7C. % Initial weight
	PBS					Gd					NC antibody pretreated Gd					GdMIF antibody pretreated Gd
0	100	100	100	100	100	100	100	100	100	100	100	100	100	100	100	100	100	100	100	100
1	100.488	102.466	104.246	99.9614	103.02	98.2229	97.1987	98.3333	98.6861	101.69	97.9403	99.435	99.9116	101.068	98.3866	101.757	100.644	100.729	98.1417	101.043
2	103.293	102.304	106.984	102.315	108.208	96.2977	98.241	97.5298	100.457	104.393	95.6418	100.387	99.9116	99.9423	100.432	105.532	101.931	99.588	100.29	104.551
3	104.106	106.912	110.119	111.806	110.801	99.2595	98.5342	100.565	104.056	102.919	97.3433	100.119	102.445	100.548	102.046	106.638	107.079	101.648	102.12	106.551
4	107.114	109.337	111.548	112.693	111.576	103.739	102.736	103.095	103.999	105.223	98	102.706	103.152	101.126	101.152	105.695	108.462	105.071	102.991	107.101
5	106.87	112.086	115.437	112.809	115.563	104.702	107.785	104.643	108.026	109.739	102.239	101.754	104.035	103.782	106.713	106.899	113.932	107.036	106.533	107.826
6	107.033	115.4	120.437	116.242	116.531	106.479	110.163	104.821	109.369	107.773	101.94	105.114	104.978	105.341	111.034	109.6	112.999	111.22	108.101	109.681
7	110.407	114.43	119.643	122.106	119.822	112.588	109.283	107.5	111.34	110.384	106	106.601	107.334	107.621	113.454	114.416	116.441	113.281	109.466	112.812
8	112.276	119.806	122.341	124.306	122.377	114.994	111.759	111.071	113.853	110.783	108.955	108.98	108.218	111.605	115.125	116.141	116.634	113.122	111.672	113.188
9	116.667	121.625	123.889	126.62	122.726	117.142	113.485	113.274	115.938	112.381	111.791	111.924	110.663	114.636	116.912	116.954	118.983	118.288	114.547	113.855
10	119.919	124.939	124.087	128.858	124.816	118.327	113.713	118.631	120.937	115.545	116.149	115.433	114.816	115.647	119.101	119.753	123.037	119.113	118.67	118.638
Fig7E. F4/80 positive area (%)
PBS	Gd	NC antibody pretreated Gd	GdMIF antibody pretreated Gd
2.752	17.21	16.383	4.845
3.724	19.319	17.81	3.887
2.767	18.081	16.657	5.954
3.848	16.97	16.666	4.285
3.826	16.844	15.657	3.954
Fig7F. NLRP3 positive area (%)
PBS	Gd	NC antibody pretreated Gd	GdMIF antibody pretreated Gd
2.986	16.833	12.95	3.492
2.96	16.247	16.341	4.143
3.945	15.96	13.868	5.817
3.941	15.766	13.998	4.828
3.294	14.612	14.682	6.274
Fig7H. NLRP3/GAPDH gray value
PBS	Gd	NC antibody pretreated Gd	GdMIF antibody pretreated Gd
0.153581	1.27465	0.91571	0.315052
0.0947273	0.912262	0.674876	0.447023
0.14994	1.15895	0.684558	0.421327
Fig7I. IL-1β/GAPDH gray value
PBS	Gd	NC antibody pretreated Gd	GdMIF antibody pretreated Gd
0.049392	0.859538	1.11785	0.528417
0.0409437	0.994594	0.855078	0.548064
0.0559128	1.04559	0.803281	0.447369
Fig7J. GSDMD-NT/GAPDH gray value
PBS	Gd	NC antibody pretreated Gd	GdMIF antibody pretreated Gd
0.0671587	0.743587	0.913666	0.0664135
0.0862891	0.862925	0.917838	0.376024
0.0562255	1.19604	0.918753	0.0915653

## Sheet: Fig8
Fig8A. The number of trophozoites in the duodenal lavage fluid were counted.
Gd	NC antibody pretreated G. d	GdMIF antibody pretreated Gd
3.8	5.35	2.35
5.4	4	1.4
2.05	3.5	2
3.1	1.75	2.8
3.6	3.2	1.9
Fig8B. The mRNA expression levels of cytokines in the duodenum were detected by qPCR.
	PBS				Gd				NC antibody pretreated Gd				GdMIF antibody pretreated Gd
IL-6	1	1	1	1	4.08405	3.97237	1.75321	5.20537	6.86852	2.17347	1.97246	6.77396	1.22264	1.95884	1.70527	1.91853
TNF-α	1	1	1	1	2.23457	2.46229	3.4822	1.19748	2.53151	2.65737	3.24901	0.946058	1.41421	1.86607	2.02792	0.835088
IFN-γ	1	1	1	1	442.643	407.315	247.28	107.635	367.092	382.681	216.767	92.4115	111.43	219.793	125.366	64.4452
IL-1β	1	1	1	1	170.072	129.787	99.7331	56.8859	133.436	73.0089	133.436	61.8199	57.2816	22.4711	52.3457	24.084
IL-18	1	1	1	1	208.085	245.226	144.281	151.095	198.083	158.259	210.586	138.559	35.9221	52.5101	72.0955	39.1526
Fig8D. The statistical analysis of villus length, crypt depth, and the ratio of the villus to crypt of the duodenum.
	PBS					Gd					NC antibody pretreated Gd					GdMIF antibody pretreated Gd
Villus	366.78	392.83	364.66	381.8	370.62	272.69	344.21	307.9	316.52	338.1	323.6	298.95	315.11	312.74	341.29	348.17	368.62	375.6	347.96	346.1
Crypt	47.24	45.05	54.7	57.24	43.35	64.47	61.59	61.72	57.55	52.37	59.25	61.98	68.36	53.79	62.55	46.69	36.8	54.06	54.19	44.6
Villus/crypt	7.76	8.72	6.67	6.67	8.55	4.23	5.59	4.99	5.5	6.46	5.46	4.82	4.61	5.81	5.46	7.46	10.02	6.95	6.42	7.76
Fig8E. Histopathological score of duodenum.
PBS	Gd	NC antibody pretreated Gd	GdMIF antibody pretreated Gd
0	9	8	2
0	7	8	2
0	6	7	1
0	8	6	3
0	6	6	3
Fig8G. The number of goblet cells in the image was analysed using Imag J
PBS	Gd	NC antibody pretreated Gd	GdMIF antibody pretreated Gd
16.981	4.447	8.769	12.844
15.686	5.372	7.209	14.329
14.758	5.589	7.281	11.079
21.028	5.877	7.336	11.368
15.621	6.523	6.924	13.952
Fig8H. The level of MUC2 in the image was quantified using Imag J.
PBS	Gd	NC antibody pretreated Gd	GdMIF antibody pretreated Gd
10.708	3.565	3.563	8.052
13.914	3.603	2.815	6.245
13.814	5.933	3.886	5.497
12.947	6.041	6.183	7.819
11.579	4.627	4.352	6.691
Fig8I. The level of ZO-1 in the image was quantified using Imag J.
PBS	Gd	NC antibody pretreated Gd	GdMIF antibody pretreated Gd
28.844	14.842	17.553	28.31
35.113	22.799	15.657	25.055
28.269	12.338	11.58	24.157
29.175	18.284	21.382	31.571
28.364	16.324	17.004	26.301
Fig8K. ZO-1/GAPDH gray value.
PBS	Gd	NC antibody pretreated Gd	GdMIF antibody pretreated Gd
0.999853	0.824722	0.524027	1.15658
1.10706	0.691669	0.391224	1.09213
1.20311	0.369219	0.822536	1.1491
Fig8L. Occludin/GAPDH gray value.
PBS	Gd	NC antibody pretreated Gd	GdMIF antibody pretreated Gd
1.14414	0.903097	0.985356	1.03407
1.06013	0.890596	0.976523	1.22907
1.37363	0.884939	0.870235	1.25114
Fig8M. Claudin3/GAPDH gray value.
PBS	Gd	NC antibody pretreated Gd	GdMIF antibody pretreated Gd
1.1166	0.762586	0.85633	1.03469
1.32495	0.776272	0.777	1.06022
1.29804	0.738556	0.621232	0.932215

## Sheet: Fig9
Fig9B. % Initial weight
	PBS					Gd					MCC950					MCC950+Gd
0	100	100	100	100	100	100	100	100	100	100	100	100	100	100	100	100	100	100	100	100
1	101.753	102.045	103.314	101.379	101.207	101.231	102.073	100.796	100.896	100.969	100.866	101.392	101.439	101.063	101.227	101.464	101.024	102.086	101.883	102.416
2	103.096	103.798	104.355	101.839	101.775	100.833	103.228	99.583	100	102.124	101.995	102.198	103.873	103.584	103.489	102.042	102.19	103.017	101.182	102.862
3	104.588	105.771	106.358	102.835	103.195	99.9276	102.91	99.9621	99.0299	102.832	103.199	103.297	104.611	105.16	105.061	102.658	103.497	103.948	101.92	103.42
4	105.52	108.291	107.514	104.215	105.396	101.159	103.189	100.455	100.112	102.347	104.027	103.81	105.791	105.947	106.748	103.236	104.133	104.767	103.25	104.126
5	105.632	108.072	109.056	106.667	105.857	102.498	102.87	101.744	100.97	102.459	105.231	104.762	107.377	107.601	107.209	102.658	104.203	105.885	101.92	105.316
6	107.833	109.825	109.981	108.812	108.236	103.512	103.627	103.071	102.351	103.8	105.006	105.238	108.447	109.61	108.397	103.775	105.51	107.635	103.767	106.654
7	110.668	111.066	110.135	111.264	109.478	104.091	105.301	103.867	103.06	104.806	106.887	106.081	109.222	111.501	108.896	105.971	105.616	108.976	104.911	107.435
8	111.302	112.637	112.293	112.874	111.005	106.698	107.214	105.61	105.746	105.812	108.543	107.326	109.923	112.288	110.775	107.589	107.065	109.87	105.945	108.476
9	111.973	113.733	113.719	113.716	111.857	108.038	109.486	108.795	107.015	107.899	111.667	107.802	112.837	113.43	113.497	109.784	108.901	111.099	107.792	109.777
10	113.055	115.595	116.069	114.908	114.554	110.427	111.997	110.766	109.142	109.426	111.743	109.78	113.906	112.643	116.91	111.556	110.491	112.477	109.527	113.42
Fig9C. F4/80 positive area (%)
PBS	Gd	MCC950	MCC950+Gd
2.752	21.095	1.985	8.627
3.724	22.927	2.997	5.698
2.767	19.628	3.628	7.628
3.848	20.294	2.913	8.069
3.826	18.394	3.681	8.317
Fig9C. NLRP3 positive area (%)
PBS	Gd	MCC950	MCC950+Gd
3.694	16.308	2.061	3.064
3.58	15.924	2.928	3.182
4.162	16.284	2.036	3.942
3.529	14.394	2.51	4.037
3.067	14.375	1.847	2.826
Fig9E. The statistical analysis of villus length, crypt depth, and the ratio of the villus to crypt of the duodenum.
	PBS					Gd					MCC950					MCC950+Gd
Villus	401.55	386.19	372.5	389.24	367.94	339.67	342.68	317.5	329.08	359.81	398.31	382.61	381.06	393.6	369.28	359.2	376.58	361.08	352.94	339.5
Crypt	56.29	49.67	46.28	50.3	44.57	59.6	62.84	57.08	57.24	63.84	50.04	51.2	50.61	50.83	52.29	51.9	57.68	54.29	53.99	54.6
Villus/crypt	7.13	7.78	8.05	7.74	8.26	5.7	5.45	5.56	5.75	5.64	7.96	7.47	7.53	7.74	7.06	6.92	6.53	6.65	6.54	6.22
Fig9F. Histopathological score of duodenum.
PBS	Gd	MCC950	MCC950+Gd
0	6	0	2
0	7	0	2
0	8	0	2
0	8	0	3
0	7	0	3
Fig9H. The number of goblet cells in the image was analysed using Imag J
PBS	Gd	MCC950	MCC950+Gd
16.981	4.447	13.327	11.039
15.686	5.372	20.849	11.581
14.758	5.589	15.359	8.531
21.028	5.877	17.466	7.673
15.621	6.523	14.328	9.525
Fig9I. The level of MUC2 in the image was quantified using Imag J.
PBS	Gd	MCC950	MCC950+Gd
10.708	3.565	10.87	8.663
13.914	3.603	14.659	8.27
13.814	5.933	13.338	6.616
12.947	6.041	12.546	5.421
11.579	4.627	12.026	7.631
Fig9J. The level of ZO-1 in the image was quantified using Imag J.
PBS	Gd	MCC950	MCC950+Gd
28.844	14.842	28.994	20.131
35.113	22.799	33.639	21.341
28.269	12.338	26.823	22.104
29.175	18.284	23.821	23.661
28.364	16.324	27.24	22.961
Fig9L. ZO-1/GAPDH gray value.
PBS	Gd	MCC950	MCC950+Gd
0.778801	0.513753	0.916643	0.646098
0.932897	0.603517	1.00237	0.673728
0.796082	0.568751	0.852347	0.732915
Fig9M. Occludin/GAPDH gray value.
PBS	Gd	MCC950	MCC950+Gd
0.960445	0.764508	0.963211	0.764115
1.12674	0.702528	1.01233	0.832931
1.09225	0.659161	0.912524	0.921976
Fig9N. Claudin3/GAPDH gray value.
PBS	Gd	MCC950	MCC950+Gd
0.919437	0.649686	0.982533	0.869987
0.935263	0.71236	0.953776	0.826505
0.945316	0.76703	0.89689	0.805777
